# Supplementary material for: Epidemiological and demographic drivers of ischemic stroke attributed to high fasting plasma glucose from 1990 to 2021: findings from the 2021 global burden of disease study
Source: Front Public Health. 2025 May 19;13:1511518. doi: 10.3389/fpubh.2025.1511518 (PMC12128114; doi:10.3389/fpubh.2025.1511518)
Supplement: Supplementary file 1 [file Table_1.xlsx]

## Sheet: Sheet1
			Table 1: Global Burden of DALYs for HFPG-IS Population
	Location	1990			2021			EAPC(%)
		Number	ASDR(/10^6)	Percent(%)	Number	ASDR(/10^6)	Percent(%)
	Global	6,189,755.93（4,834,685.15 , 7,817,249.43）	176.87(138.36 , 222.99)	0.14(0.11 , 0.17)	12,371,434.43(9,587,505.83 , 15,382,661.72)	147.07(113.94 , 183.06)	0.18(0.14 , 0.22)	-0.715(-0.811 , -0.620)
	HighSDI	1,580,161.65（1,228,405.85 , 1,951,873.60）	139.17(108.03 , 172.16)	0.15(0.12 , 0.19)	1,836,728.91(1,418,882.73 , 2,258,219.14)	78.48(60.84 , 96.36)	0.20(0.16 , 0.24)	-2.139(-2.275 , -2.002)
	High-middleSDI	2,151,025.48（1,686,867.68 , 2,686,605.95）	242.67(189.30 , 303.23)	0.13(0.10 , 0.16)	3,628,251.91(2,827,169.48 , 4,540,169.59)	183.54(143.16 , 229.78)	0.17(0.13 , 0.21)	-1.095(-1.304 , -0.887)
	MiddleSDI	1,473,916.98（1,140,334.25 , 1,904,192.01）	174.23(134.76 , 224.68)	0.14(0.11 , 0.18)	4,073,159.85(3,138,039.66 , 5,120,242.92)	164.47(126.91 , 206.40)	0.17(0.13 , 0.21)	-0.162(-0.249 , -0.074)
	Low-middleSDI	740,614.51（570,945.63 , 952,477.26）	149.26(115.01 , 191.49)	0.14(0.11 , 0.17)	2,226,720.49(1,661,984.55 , 2,814,897.46)	175.42(131.95 , 221.06)	0.19(0.15 , 0.23)	0.510(0.461 , 0.560)
	LowSDI	232,885.54（171,035.95 , 315,513.83）	132.08(97.64 , 177.75)	0.12(0.10 , 0.15)	592,442.39(436,513.22 , 779,609.83)	144.78(107.46 , 189.32)	0.16(0.13 , 0.20)	0.241(0.185 , 0.297)
	High-incomeAsiaPacific	360,906.81（281,784.30 , 445,798.96）	197.06(153.46 , 244.20)	0.19(0.15 , 0.23)	390,976.71(293,172.37 , 489,339.48)	66.88(51.35 , 83.71)	0.20(0.16 , 0.24)	-3.880(-4.042 , -3.718)
	High-incomeNorthAmerica	329,431.05（253,137.09 , 414,851.66）	88.57(67.85 , 111.36)	0.16(0.13 , 0.20)	573,276.39(438,353.10 , 704,788.44)	81.70(63.09 , 100.31)	0.23(0.19 , 0.28)	-0.687(-0.934 , -0.440)
	WesternEurope	832,628.38（636,403.23 , 1,039,895.88）	134.04(102.27 , 167.36)	0.14(0.11 , 0.17)	587,915.67(442,770.53 , 743,949.81)	51.13(38.71 , 64.75)	0.17(0.13 , 0.21)	-3.314(-3.455 , -3.172)
	Australasia	24,069.63（18,404.90 , 30,246.79）	103.90(79.05 , 131.26)	0.15(0.12 , 0.18)	28,940.94(21,782.32 , 36,076.50)	47.54(36.00 , 59.40)	0.19(0.15 , 0.23)	-2.722(-2.831 , -2.614)
	AndeanLatinAmerica	11,982.84（9,068.31 , 15,331.22）	66.06(49.95 , 84.33)	0.12(0.09 , 0.14)	30,888.22(22,536.54 , 40,081.78)	54.82(39.93 , 71.01)	0.17(0.14 , 0.21)	-0.743(-0.883 , -0.603)
	TropicalLatinAmerica	167,314.65（129,979.18 , 209,835.88）	214.98(166.87 , 270.26)	0.16(0.12 , 0.20)	253,194.11(197,680.93 , 312,037.82)	102.06(79.48 , 125.92)	0.20(0.15 , 0.24)	-2.213(-2.354 , -2.071)
	CentralLatinAmerica	83,670.78（66,269.07 , 103,583.99）	116.93(92.20 , 144.75)	0.18(0.14 , 0.22)	161,973.84(124,790.15 , 203,386.55)	68.09(52.46 , 85.52)	0.20(0.16 , 0.25)	-2.019(-2.189 , -1.849)
	SouthernLatinAmerica	59,962.35（45,922.79 , 75,361.16）	136.95(104.70 , 171.95)	0.14(0.11 , 0.18)	70,069.73(53,382.57 , 86,835.83)	76.82(58.57 , 95.24)	0.20(0.16 , 0.24)	-1.645(-1.750 , -1.540)
	Caribbean	35,520.52（27,266.44 , 44,216.85）	146.64(113.04 , 181.96)	0.16(0.13 , 0.20)	67,524.97(50,154.41 , 85,625.13)	124.57(92.48 , 157.91)	0.19(0.15 , 0.23)	-0.459(-0.558 , -0.360)
	CentralEurope	517,326.41（408,002.17 , 639,894.20）	370.74(290.47 , 459.45)	0.16(0.13 , 0.20)	560,455.22(438,307.02 , 689,393.14)	233.32(182.46 , 286.89)	0.21(0.17 , 0.26)	-1.820(-1.978 , -1.661)
	EasternEurope	737,714.65（568,627.06 , 947,309.56）	280.10(216.29 , 359.23)	0.10(0.08 , 0.13)	838,016.00(644,309.51 , 1,057,786.98)	230.70(177.18 , 291.11)	0.14(0.11 , 0.18)	-1.281(-1.733 , -0.827)
	CentralAsia	66,266.56（49,885.95 , 83,855.48）	154.09(116.02 , 195.25)	0.09(0.07 , 0.12)	149,930.40(114,183.10 , 187,821.60)	211.09(162.26 , 263.64)	0.16(0.12 , 0.19)	0.744(0.480 , 1.009)
	NorthAfricaandMiddleEast	386,235.84（294,040.89 , 497,210.77）	278.82(213.10 , 358.12)	0.14(0.11 , 0.18)	1,132,376.19(854,130.49 , 1,412,107.83)	290.32(219.01 , 360.23)	0.22(0.17 , 0.27)	0.145(0.113 , 0.177)
	SouthAsia	571,013.16（423,395.31 , 771,644.15）	123.88(92.69 , 166.06)	0.15(0.12 , 0.19)	1,778,872.71(1,336,968.72 , 2,352,326.42)	135.93(102.58 , 178.33)	0.20(0.16 , 0.24)	0.120(0.024 , 0.216)
	EastAsia	1,440,623.14（1,091,804.80 , 1,897,939.62）	201.52(152.66 , 263.45)	0.15(0.11 , 0.18)	4,025,618.33(3,048,242.86 , 5,158,389.98)	193.32(145.09 , 248.60)	0.17(0.13 , 0.20)	0.053(-0.200 , 0.307)
