# Supplementary material for: Epidemiological and demographic drivers of ischemic stroke attributed to high fasting plasma glucose from 1990 to 2021: findings from the 2021 global burden of disease study
Source: Front Public Health. 2025 May 19;13:1511518. doi: 10.3389/fpubh.2025.1511518 (PMC12128114; doi:10.3389/fpubh.2025.1511518)
Supplement: Supplementary file 2 [file Table_2.xlsx]

## Sheet: Sheet1
			Table 2: Global Burden of Deaths for HFPG-IS Population
	Location	1990			2021			EAPC(%)
		Number	ASMR(/10^6)	Percent(%)	Number	ASMR(/10^6)	Percent(%)
	Global	332,991.03(259,791.81 , 416,390.64)	10.55(8.18 , 13.16)	0.14(0.11 , 0.18)	659,378.03(507,502.07 , 823,944.60)	8.11(6.23 , 10.14)	0.18(0.15 , 0.23)	-0.959(-1.059 , -0.859)
	HighSDI	94,327.54(72,501.94 , 117,053.92)	8.44(6.45 , 10.47)	0.16(0.12 , 0.19)	105,069.66(77,622.23 , 130,057.57)	4.03(3.03 , 4.97)	0.21(0.17 , 0.25)	-2.681(-2.825 , -2.537)
	High-middleSDI	118,568.04(92,777.29 , 147,442.93)	14.95(11.56 , 18.59)	0.13(0.11 , 0.17)	203,346.91(155,682.08 , 253,066.91)	10.52(8.03 , 13.08)	0.18(0.14 , 0.22)	-1.323(-1.532 , -1.114)
	MiddleSDI	71,777.66(55,496.26 , 93,035.10)	10.05(7.78 , 13.00)	0.15(0.12 , 0.19)	208,523.69(159,415.44 , 264,318.52)	9.18(7.00 , 11.65)	0.18(0.14 , 0.22)	-0.248(-0.365 , -0.131)
	Low-middleSDI	36,623.14(28,241.71 , 47,452.30)	8.61(6.58 , 11.13)	0.15(0.11 , 0.18)	112,810.41(85,643.13 , 141,012.62)	9.94(7.54 , 12.40)	0.20(0.15 , 0.24)	0.482(0.422 , 0.542)
	LowSDI	11,045.04(8,141.10 , 14,940.17)	7.57(5.55 , 10.14)	0.13(0.10 , 0.16)	28,790.38(21,142.86 , 37,738.70)	8.26(6.07 , 10.75)	0.17(0.13 , 0.21)	0.287(0.218 , 0.356)
	High-incomeAsiaPacific	20,964.81(16,225.92 , 25,849.67)	12.46(9.54 , 15.48)	0.20(0.16 , 0.24)	24,172.12(17,222.39 , 30,818.37)	3.39(2.47 , 4.25)	0.22(0.17 , 0.26)	-4.558(-4.720 , -4.395)
	High-incomeNorthAmerica	18,263.15(13,841.30 , 22,841.09)	4.86(3.68 , 6.10)	0.16(0.13 , 0.20)	30,720.04(22,515.16 , 37,819.43)	4.09(3.01 , 5.02)	0.24(0.20 , 0.29)	-1.043(-1.346 , -0.740)
	WesternEurope	55,453.37(42,578.61 , 69,085.40)	9.03(6.91 , 11.25)	0.14(0.11 , 0.18)	38,963.24(28,436.63 , 49,141.46)	3.02(2.23 , 3.80)	0.18(0.14 , 0.22)	-3.742(-3.874 , -3.611)
	Australasia	1,476.91(1,096.10 , 1,857.87)	6.71(4.94 , 8.53)	0.15(0.12 , 0.18)	1,803.71(1,296.83 , 2,275.05)	2.73(1.98 , 3.45)	0.19(0.15 , 0.24)	-3.105(-3.201 , -3.010)
	AndeanLatinAmerica	667.27(503.75 , 849.93)	3.92(2.95 , 4.97)	0.12(0.10 , 0.15)	1,774.78(1,296.73 , 2,294.15)	3.23(2.36 , 4.17)	0.18(0.14 , 0.22)	-0.760(-0.888 , -0.631)
	TropicalLatinAmerica	8,948.79(6,944.70 , 11,209.98)	12.99(9.92 , 16.39)	0.16(0.13 , 0.20)	14,321.86(10,924.14 , 17,733.41)	5.93(4.52 , 7.37)	0.20(0.16 , 0.25)	-2.225(-2.370 , -2.081)
	CentralLatinAmerica	4,552.30(3,563.24 , 5,632.57)	7.06(5.50 , 8.77)	0.19(0.15 , 0.23)	8,890.37(6,826.16 , 11,239.39)	3.87(2.97 , 4.89)	0.21(0.17 , 0.25)	-2.163(-2.334 , -1.991)
	SouthernLatinAmerica	3,414.18(2,627.67 , 4,283.30)	8.31(6.36 , 10.38)	0.14(0.11 , 0.18)	4,016.61(3,018.87 , 4,976.88)	4.32(3.25 , 5.35)	0.20(0.16 , 0.25)	-1.772(-1.906 , -1.638)
	Caribbean	2,070.06(1,605.75 , 2,569.84)	9.17(7.13 , 11.32)	0.17(0.14 , 0.21)	3,984.77(2,989.41 , 5,020.12)	7.28(5.46 , 9.18)	0.20(0.16 , 0.24)	-0.693(-0.793 , -0.592)
	CentralEurope	30,381.20(23,816.74 , 37,596.09)	23.53(18.41 , 29.13)	0.17(0.13 , 0.20)	35,081.04(27,155.93 , 43,552.51)	14.30(11.07 , 17.76)	0.22(0.18 , 0.26)	-1.925(-2.090 , -1.760)
	EasternEurope	41,670.33(32,387.17 , 53,291.91)	17.19(13.33 , 21.98)	0.10(0.08 , 0.13)	49,644.49(37,694.11 , 62,746.65)	13.64(10.36 , 17.28)	0.15(0.12 , 0.19)	-1.421(-1.874 , -0.965)
	CentralAsia	3,297.88(2,483.15 , 4,200.81)	8.25(6.21 , 10.55)	0.10(0.08 , 0.13)	7,202.18(5,537.03 , 9,085.63)	11.46(8.77 , 14.42)	0.16(0.13 , 0.20)	0.818(0.578 , 1.059)
	NorthAfricaandMiddleEast	19,504.83(14,857.98 , 25,165.61)	16.41(12.64 , 21.15)	0.15(0.12 , 0.19)	57,196.11(43,178.94 , 71,669.74)	16.83(12.74 , 21.13)	0.23(0.18 , 0.28)	0.130(0.081 , 0.179)
	SouthAsia	27,166.21(20,041.90 , 36,424.65)	7.01(5.25 , 9.37)	0.16(0.13 , 0.20)	89,851.22(68,535.50 , 117,916.44)	7.74(5.84 , 10.12)	0.20(0.16 , 0.25)	0.162(0.046 , 0.278)
	EastAsia	66,741.93(50,904.86 , 88,431.55)	11.39(8.63 , 15.04)	0.15(0.12 , 0.19)	205,418.14(151,602.65 , 265,996.60)	10.71(7.89 , 13.92)	0.17(0.13 , 0.21)	-0.020(-0.340 , 0.301)
